# Supplementary material for: Proteomic comparison reveals the contribution of chloroplast to salt tolerance of a wheat introgression line
Source: Sci Rep. 2016 Aug 26;6:32384. doi: 10.1038/srep32384 (PMC4999883; doi:10.1038/srep32384)
Supplement: Supplementary Information [file srep32384-s2.xls]

## Sheet: table s1
Table S1. The MASCOT searching results of differentially expressed proteins
Spot	Accession No.	Annotation	Species	Tmw/Emw	TpI/EpI	Score	Expect	Sequence coverage	Observed	Mr (expt)	Mr (calc)	Delta	Peptide	Start–End
2	PLA20_ARATH	Phospholipase A1-IIdelta	Arabidopsis thaliana	46028	5.11	64	0.012	0.14	656.179	655.171	655.275	-0.1035	YCGASR	54–59
									877.19	876.183	876.507	-0.3238	EIYIALR	130–136
									615.457	614.45	614.4	0.0495	ELLLK	220–224
									861.223	860.216	860.37	-0.1537	DEVMSHK + Oxidation (M)	279–285
									637.488	636.481	636.407	0.0736	ILHVR	289–293
									662.438	661.43	661.394	0.0359	LMVKR + Oxidation (M)	357–361
									2211.43	2210.42	2210.05	0.3674	SCEFLKAECLVPGSWWVEK	369–387
									672.147	671.139	671.433	-0.2935	NKGLIK	388–393
3	PLA20_ARATH	Phospholipase A1-IIdelta	Arabidopsis thaliana	46028	5.11	63	0.019	0.16	656.167	655.16	655.275	-0.1146	YCGASR	54–59
									877.193	876.186	876.507	-0.3206	EIYIALR	130–136
									659.406	658.399	658.401	-0.0029	SQLLAK	212–217
									615.412	614.405	614.4	0.0047	ELLLK	220–224
									861.213	860.206	860.37	-0.164	DEVMSHK + Oxidation (M)	279–285
									637.472	636.464	636.407	0.0573	ILHVR	289–293
									662.429	661.422	661.394	0.0271	LMVKR + Oxidation (M)	357–361
									2211.44	2210.44	2210.05	0.3828	SCEFLKAECLVPGSWWVEK	369–387
									672.14	671.132	671.433	-0.3005	NKGLIK	388–393
4	RK16_NANDO	50S ribosomal protein L16	Nandina domestica	15271	11.39	53	0.021	0.4	653.46	652.417	652.251	0.1655	QHRGR	12–16
									1619.93	1618.86	1618.82	0.0378	YALQALEPAWITSR	32–45
									656.211	655.135	655.013	0.1217	QIEAGR + Gln->pyro-Glu (N-terM Q)	46–51
									1757.06	1755.97	1755.87	0.1093	IFPDKPVTVRPTETR	68–82
									2217.65	2216.59	2216.38	0.2038	IFPDKPVTVRPTETRMGSGK	68–87
									2232.92	2231.86	2231.66	0.2324	IFPDKPVTVRPTETRMGSGK + Oxidation (M)	68–87
									890.556	889.499	889.223	0.2762	EAISIAASK	116–124
5	RBS_HORVU	Ribulose bisphosphate carboxylase small chain	Hordeum vulgare	19408	8.98	118	5.4e-08	0.54	2050.42	2049.41	2049.14	0.27	KFETLSYLPPLSTEALLK	57–74
									1922.3	1921.29	1921.04	0.2482	FETLSYLPPLSTEALLK	58–74
									906.618	905.611	905.497	0.1134	QVDYLIR	75–81
									1165.71	1164.71	1164.56	0.142	WVPCLEFSK + CarbaMidoMethyl (C)	84–92
									738.532	737.525	737.423	0.1025	VGFIFR	93–98
									1365.77	1364.76	1364.57	0.1844	EHNASPGYYDGR	99–110
									914.541	913.534	913.416	0.1185	YWTMWK	111–116
									930.525	929.518	929.411	0.1076	YWTMWK + Oxidation (M)	111–116
									2296.41	2295.4	2295.08	0.3219	LPMFGCTDATQVLNEVEEVK + CarbaMidoMethyl (C); Oxidation (M)	117–136
									2367.45	2366.44	2366.15	0.2926	LPMFGCTDATQVLNEVEEVKK + Oxidation (M)	117–137
									2408.54	2407.53	2407.18	0.3577	LPMFGCTDATQVLNEVEEVKK + CarbaMidoMethyl (C)	117–137
									2424.54	2423.53	2423.17	0.3579	LPMFGCTDATQVLNEVEEVKK + CarbaMidoMethyl (C); Oxidation (M)	117–137
									1012.61	1011.61	1011.47	0.1411	EYPDAYVR	138–145
									965.619	964.612	964.48	0.132	IIGFDNMR	146–153
									981.605	980.598	980.475	0.1232	IIGFDNMR + Oxidation (M)	146–153
5	RBS2_WHEAT	Ribulose bisphosphate carboxylase small chain PW9	Triticum aestivum	19442	8.52	103	1.7e-06	0.61	2050.42	2049.41	2049.14	0.27	KFETLSYLPPLSTEALLK	58–75
									1922.3	1921.29	1921.04	0.2482	FETLSYLPPLSTEALLK	59–75
									906.618	905.611	905.497	0.1134	QVDYLIR	76–82
									1165.71	1164.71	1164.56	0.142	WVPCLEFSK + CarbaMidoMethyl (C)	85–93
									724.523	723.516	723.407	0.1087	VGFVFR	94–99
									1381.76	1380.75	1380.57	0.182	EHNSSPGYYDGR	100–111
									914.541	913.534	913.416	0.1185	YWTMWK	112–117
									930.525	929.518	929.411	0.1076	YWTMWK + Oxidation (M)	112–117
									2367.45	2366.44	2366.15	0.2926	LPMFGCTDATQVLNEVEEVKK + Oxidation (M)	118–138
									2408.54	2407.53	2407.18	0.3577	LPMFGCTDATQVLNEVEEVKK + CarbaMidoMethyl (C)	118–138
									2424.54	2423.53	2423.17	0.3579	LPMFGCTDATQVLNEVEEVKK + CarbaMidoMethyl (C); Oxidation (M)	118–138
									1012.61	1011.61	1011.47	0.1411	EYPDAYVR	139–146
									2296.41	2295.4	2295.08	0.3206	QVQCVSFIAFRPPGCEESGK + 2 CarbaMidoMethyl (C)	155–174
5	RBS1_WHEAT	Ribulose bisphosphate carboxylase small chain PWS4.3	Triticum aestivum	19405	8.99	101	2.7e-06	0.61	2024.21	2023.2	2023.09	0.1164	KFETLSYLPPLSTEALSK	57–74
									906.618	905.611	905.497	0.1134	QVDYLIR	75–81
									1165.71	1164.71	1164.56	0.142	WVPCLEFSK + CarbaMidoMethyl (C)	84–92
									724.523	723.516	723.407	0.1087	VGFVFR	93–98
									1381.76	1380.75	1380.57	0.182	EHNSSPGYYDGR	99–110
									914.541	913.534	913.416	0.1185	YWTMWK	111–116
									930.525	929.518	929.411	0.1076	YWTMWK + Oxidation (M)	111–116
									2367.45	2366.44	2366.15	0.2926	LPMFGCTDATQVLNEVEEVKK + Oxidation (M)	117–137
									2408.54	2407.53	2407.18	0.3577	LPMFGCTDATQVLNEVEEVKK + CarbaMidoMethyl (C)	117–137
									2424.54	2423.53	2423.17	0.3579	LPMFGCTDATQVLNEVEEVKK + CarbaMidoMethyl (C); Oxidation (M)	117–137
									1012.61	1011.61	1011.47	0.1411	EYPDAYVR	138–145
									2296.41	2295.4	2295.08	0.3206	QVQCVSFIAFRPPGCEESGK + 2 CarbaMidoMethyl (C)	154–173
6	RBS3_WHEAT	Ribulose bisphosphate carboxylase small chain clone 512 (Fragment)	Triticum aestivum	13046	5.84	129	4.3e-09	0.86	906.647	905.639	905.497	0.1422	QVDYLIR	14–20
									1165.73	1164.72	1164.56	0.1587	WVPCLEFSK + CarbaMidoMethyl (C)	23–31
									738.551	737.544	737.423	0.1215	VGFIFR	32–37
									1365.8	1364.79	1364.57	0.2152	EHNASPGYYDGR	38–49
									914.562	913.554	913.416	0.1386	YWTMWK	50–55
									2296.47	2295.47	2295.08	0.3888	LPMFGCTDATQVINEVEEVK + CarbaMidoMethyl (C); Oxidation (M)	56–75
									2367.52	2366.51	2366.15	0.3619	LPMFGCTDATQVINEVEEVKK + Oxidation (M)	56–76
									2408.57	2407.57	2407.18	0.3894	LPMFGCTDATQVINEVEEVKK + CarbaMidoMethyl (C)	56–76
									1012.63	1011.62	1011.47	0.1567	EYPDAYVR	77–84
									965.634	964.627	964.48	0.1467	IIGFDNMR	85–92
									981.638	980.631	980.475	0.1562	IIGFDNMR + Oxidation (M)	85–92
									2339.49	2338.49	2338.11	0.3778	QVQCVSFIAFKPPGCEESGKA + 2 CarbaMidoMethyl (C)	93–113
6	RBS_HORVU	Ribulose bisphosphate carboxylase small chain	Hordeum vulgare	19408	8.98	110	3.4e-07	0.66	2026.25	2025.24	2024.99	0.2527	MAPTVMASSATSVAPFQGLK + 2 Oxidation (M)	1–20
									2050.47	2049.47	2049.14	0.3266	KFETLSYLPPLSTEALLK	57–74
									906.647	905.639	905.497	0.1422	QVDYLIR	75–81
									1165.73	1164.72	1164.56	0.1587	WVPCLEFSK + CarbaMidoMethyl (C)	84–92
									738.551	737.544	737.423	0.1215	VGFIFR	93–98
									1365.8	1364.79	1364.57	0.2152	EHNASPGYYDGR	99–110
									914.562	913.554	913.416	0.1386	YWTMWK	111–116
									2296.47	2295.47	2295.08	0.3888	LPMFGCTDATQVLNEVEEVK + CarbaMidoMethyl (C); Oxidation (M)	117–136
									2367.52	2366.51	2366.15	0.3619	LPMFGCTDATQVLNEVEEVKK + Oxidation (M)	117–137
									2408.57	2407.57	2407.18	0.3894	LPMFGCTDATQVLNEVEEVKK + CarbaMidoMethyl (C)	117–137
									1012.63	1011.62	1011.47	0.1567	EYPDAYVR	138–145
									965.634	964.627	964.48	0.1467	IIGFDNMR	146–153
									981.638	980.631	980.475	0.1562	IIGFDNMR + Oxidation (M)	146–153
6	RBS2_WHEAT	Ribulose bisphosphate carboxylase small chain PW9	Triticum aestivum	19442	8.52	96	8.5e-06	0.61	2050.47	2049.47	2049.14	0.3266	KFETLSYLPPLSTEALLK	58–75
									906.647	905.639	905.497	0.1422	QVDYLIR	76–82
									1165.73	1164.72	1164.56	0.1587	WVPCLEFSK + CarbaMidoMethyl (C)	85–93
									724.538	723.531	723.407	0.124	VGFVFR	94–99
									1381.8	1380.79	1380.57	0.2191	EHNSSPGYYDGR	100–111
									914.562	913.554	913.416	0.1386	YWTMWK	112–117
									2367.52	2366.51	2366.15	0.3619	LPMFGCTDATQVLNEVEEVKK + Oxidation (M)	118–138
									2408.57	2407.57	2407.18	0.3894	LPMFGCTDATQVLNEVEEVKK + CarbaMidoMethyl (C)	118–138
									1012.63	1011.62	1011.47	0.1567	EYPDAYVR	139–146
									2296.47	2295.47	2295.08	0.3875	QVQCVSFIAFRPPGCEESGK + 2 CarbaMidoMethyl (C)	155–174
6	RBS1_WHEAT	Ribulose bisphosphate carboxylase small chain PWS4.3	Triticum aestivum	19405	8.99	94	1.4e-05	0.66	2024.33	2023.32	2023.09	0.2364	KFETLSYLPPLSTEALSK	57–74
									906.647	905.639	905.497	0.1422	QVDYLIR	75–81
									1165.73	1164.72	1164.56	0.1587	WVPCLEFSK + CarbaMidoMethyl (C)	84–92
									724.538	723.531	723.407	0.124	VGFVFR	93–98
									1381.8	1380.79	1380.57	0.2191	EHNSSPGYYDGR	99–110
									914.562	913.554	913.416	0.1386	YWTMWK	111–116
									2367.52	2366.51	2366.15	0.3619	LPMFGCTDATQVLNEVEEVKK + Oxidation (M)	117–137
									2408.57	2407.57	2407.18	0.3894	LPMFGCTDATQVLNEVEEVKK + CarbaMidoMethyl (C)	117–137
									1012.63	1011.62	1011.47	0.1567	EYPDAYVR	138–145
									933.667	932.659	932.508	0.1516	VIGFDNLR	146–153
									2296.47	2295.47	2295.08	0.3875	QVQCVSFIAFRPPGCEESGK + 2 CarbaMidoMethyl (C)	154–173
6	PSBP_WHEAT	Oxygen-evolving enhancer protein 2	Triticum aestivum	27253	8.84	88	6.4e-05	0.61	839.033	838.026	837.442	0.1838	TQLFVCK	28–34
									1562.66	1561.65	1561.74	-0.0921	KNTDFVAYSGEGFK	87–100
									1230.58	1229.57	1229.65	-0.0785	EREFPGQVLR	112–121
									945.45	944.443	944.508	-0.0654	EFPGQVLR	114–121
									2241.98	2240.98	2241.08	-0.1042	YEDNFDATSNLSVIINPTTK	122–141
									2921.34	2920.33	2920.41	-0.0842	TITDYGSPEEFLSQVGFLLGQQSYGGK	143–169
									2752.18	2751.17	2751.27	-0.0989	TDSEGGFESDAVATANVLESSAPVVDGK	170–197
									1243.59	1242.58	1242.66	-0.0774	QYYSITVLTR	198–207
									2083.91	2082.91	2083.02	-0.1107	TADGDEGGKHQLITATVADGK	208–228
									1253.6	1252.6	1252.68	-0.0824	HQLITATVADGK	217–228
									980.443	979.435	979.527	-0.0919	LYVCKAQR	229–236
									1325.58	1324.57	1325.66	-0.0868	KFVENAAGSFSVA	246–258
									1326.58	1325.57	1325.66	-0.0908	KFVENAAGSFSVA	246–258
7	RBS3_WHEAT	Ribulose bisphosphate carboxylase small chain clone 512 (Fragment)	Triticum aestivum	13046	5.84	75	0.001	0.67	906.689	905.682	905.497	0.1846	QVDYLIR	14–20
									1165.77	1164.76	1164.56	0.1991	WVPCLEFSK + CarbaMidoMethyl (C)	23–31
									738.581	737.574	737.423	0.1514	VGFIFR	32–37
									1365.85	1364.84	1364.57	0.2663	EHNASPGYYDGR	38–49
									914.587	913.579	913.416	0.1638	YWTMWK	50–55
									2296.48	2295.48	2295.08	0.3998	LPMFGCTDATQVINEVEEVK + CarbaMidoMethyl (C); Oxidation (M)	56–75
									1012.68	1011.67	1011.47	0.2042	EYPDAYVR	77–84
									965.682	964.675	964.48	0.1947	IIGFDNMR	85–92
7	RBS_HORVU	Ribulose bisphosphate carboxylase small chain	Hordeum vulgare	19408	8.98	73	0.0017	0.54	2050.52	2049.51	2049.14	0.3706	KFETLSYLPPLSTEALLK	57–74
									906.689	905.682	905.497	0.1846	QVDYLIR	75–81
									1165.77	1164.76	1164.56	0.1991	WVPCLEFSK + CarbaMidoMethyl (C)	84–92
									738.581	737.574	737.423	0.1514	VGFIFR	93–98
									1365.85	1364.84	1364.57	0.2663	EHNASPGYYDGR	99–110
									914.587	913.579	913.416	0.1638	YWTMWK	111–116
									2296.48	2295.48	2295.08	0.3998	LPMFGCTDATQVLNEVEEVK + CarbaMidoMethyl (C); Oxidation (M)	117–136
									1012.68	1011.67	1011.47	0.2042	EYPDAYVR	138–145
									965.682	964.675	964.48	0.1947	IIGFDNMR	146–153
7	RBS2_WHEAT	Ribulose bisphosphate carboxylase small chain PW9	Triticum aestivum	19442	8.52	63	0.017	0.49	2050.52	2049.51	2049.14	0.3706	KFETLSYLPPLSTEALLK	58–75
									906.689	905.682	905.497	0.1846	QVDYLIR	76–82
									1165.77	1164.76	1164.56	0.1991	WVPCLEFSK + CarbaMidoMethyl (C)	85–93
									724.552	723.545	723.407	0.138	VGFVFR	94–99
									1381.84	1380.84	1380.57	0.2672	EHNSSPGYYDGR	100–111
									914.587	913.579	913.416	0.1638	YWTMWK	112–117
									1012.68	1011.67	1011.47	0.2042	EYPDAYVR	139–146
									2296.48	2295.48	2295.08	0.3985	QVQCVSFIAFRPPGCEESGK + 2 CarbaMidoMethyl (C)	155–174
7	RBS1_WHEAT	Ribulose bisphosphate carboxylase small chain PWS4.3	Triticum aestivum	19405	8.99	59	0.043	0.43	906.689	905.682	905.497	0.1846	QVDYLIR	75–81
									1165.77	1164.76	1164.56	0.1991	WVPCLEFSK + CarbaMidoMethyl (C)	84–92
									724.552	723.545	723.407	0.138	VGFVFR	93–98
									1381.84	1380.84	1380.57	0.2672	EHNSSPGYYDGR	99–110
									914.587	913.579	913.416	0.1638	YWTMWK	111–116
									1012.68	1011.67	1011.47	0.2042	EYPDAYVR	138–145
									933.707	932.7	932.508	0.1919	VIGFDNLR	146–153
									2296.48	2295.48	2295.08	0.3985	QVQCVSFIAFRPPGCEESGK + 2 CarbaMidoMethyl (C)	154–173
8	PSBP_WHEAT	Oxygen-evolving enhancer protein 2	Triticum aestivum	27253	8.84	88	6.4e-05	0.61	839.033	838.026	837.442	0.1838	TQLFVCK	28–34
									895.419	894.412	893.828	0.0236	TQLFVCK + CarbaMidoMethyl (C)	28–34
									1562.66	1561.65	1561.74	-0.0921	KNTDFVAYSGEGFK	87–100
									1230.58	1229.57	1229.65	-0.0785	EREFPGQVLR	112–121
									945.45	944.443	944.508	-0.0654	EFPGQVLR	114–121
									2241.98	2240.98	2241.08	-0.1042	YEDNFDATSNLSVIINPTTK	122–141
									2921.34	2920.33	2920.41	-0.0842	TITDYGSPEEFLSQVGFLLGQQSYGGK	143–169
									2752.18	2751.17	2751.27	-0.0989	TDSEGGFESDAVATANVLESSAPVVDGK	170–197
									1243.59	1242.58	1242.66	-0.0774	QYYSITVLTR	198–207
									2083.91	2082.91	2083.02	-0.1107	TADGDEGGKHQLITATVADGK	208–228
									1253.6	1252.6	1252.68	-0.0824	HQLITATVADGK	217–228
									980.443	979.435	979.527	-0.0919	LYVCKAQR	229–236
									1036.83	1035.82	1035.91	-0.1673	LYVCKAQR + CarbaMidoMethyl (C)	229–236
									1325.58	1324.57	1325.66	-0.1086	KFVENAAGSFSVA	246–258
									1326.58	1325.57	1325.66	-0.0908	KFVENAAGSFSVA	246–258
9	gi|475519847	Photosystem II stability/assembly factor HCF136	Aegilops tauschii	41826	6.15	76	0.035	0.24	1596.08	1595.08	1594.89	0.1892	MATATAALHLLLPTR + Oxidation (M)	1–15
									706.455	705.448	705.36	0.0882	TWFPR	115–119
									1542.85	1541.84	1541.66	0.1762	SIPSAEDEDFNYR	120–132
									920.538	919.531	919.433	0.0977	IQNMGWR + Oxidation (M)	277–283
									1099.75	1098.74	1098.62	0.1262	ADGGLWLLVR	284–293
									1724	1723	1722.81	0.1891	GTGIVEDFEEASVQSR	302–317
									1096.71	1095.7	1095.57	0.1305	GFGILDVGYR	318–327
									1934.22	1933.21	1933.01	0.2041	FIGDNQGFVLGNDGVLLR	369–386
10	RK16_COFAR	50S ribosomal protein L16	Coffea arabica	15428	11.89	65	0.012	0.51	600.245	599.237	599.375	-0.1382	LSPKR	2–6
									653.424	652.417	652.352	0.0653	QHRGR	12–16
									656.142	655.135	655.329	-0.1939	QIEAGR + Gln->pyro-Glu (N-terM Q)	46–51
									650.123	649.116	649.333	-0.2169	RAMTR + Oxidation (M)	52–56
									2172.24	2171.24	2171.15	0.0852	IFPDKPITARPAETRMGSGK	68–87
									2021.34	2020.34	2020.02	0.3173	MGSGKGSPEYWVAVVKPGR + Oxidation (M)	83–101
									1761.09	1760.08	1759.9	0.1768	ILYEMGGVTEHIARR + Oxidation (M)	102–116
11	KPPR_WHEAT	Phosphoribulokinase	Triticum aestivum	45113	5.72	88	4.9e-05	0.33	657.487	656.48	656.295	0.185	STFMR + Oxidation (M)	72–76
									1429.97	1428.96	1428.77	0.1876	RLTSVFGGAAEPPK	77–90
									1785.16	1784.15	1783.88	0.2724	ANDFDLMYEQVKAIK	132–146
									1719.09	1718.09	1717.85	0.2374	IFVIEGLHPMYDER	174–187
									1735.08	1734.08	1733.84	0.2303	IFVIEGLHPMYDER + Oxidation (M)	174–187
									637.466	636.458	636.254	0.2045	DMAER + Oxidation (M)	213–217
									1472.86	1471.85	1471.71	0.144	DMAERGHSLESIK	213–225
									1488.85	1487.85	1487.7	0.1416	DMAERGHSLESIK + Oxidation (M)	213–225
									1420.89	1419.89	1419.7	0.1818	KPDFDAFIDPQK	232–243
									1961.3	1960.3	1960.02	0.2817	LDELIYVESHLSNLSTK	334–350
									1343.84	1342.83	1342.66	0.1739	FYGEVTQQMLK	351–361
									1359.83	1358.82	1358.65	0.1694	FYGEVTQQMLK + Oxidation (M)	351–361
									2173.4	2172.39	2172.1	0.2925	HADFPGSNNGTGLFQTIVGLK	362–382
									1519.03	1518.02	1517.82	0.2047	IRDLYEQIIAER	383–394
									1249.81	1248.81	1248.63	0.1718	DLYEQIIAER	385–394
12	gi|168057698	predicted protein	Physcomitrella patens	15834	7.85	72	0.0032	0.31	1534.86	1533.8	1533.85	-0.0434	QAVGAVIYSNVDAAR	22–36
									931.506	930.428	930.504	-0.0761	GAENDPATR	43–51
									2036.08	2034.98	2035.06	-0.0808	VAEVSGEPEGLQLVDSFCR	76–94
									2092.46	2091.37	2091.45	0.076	VAEVSGEPEGLQLVDSFCR + CarbaMidoMethyl (C)	76–94
									909.641	908.568	908.668	-0.1006	LPQAKPVR	104–111
14	T02253	chlorophyll a/b-binding apoprotein CP24 precursor	Zea mays	27013	9.24	121	4.4e-05	0.53	975.577	974.505	974.907	-0.1019	AQDPFLGAR	10–18
									1137.69	1136.65	1136.29	0.1629	ALANAAAKPGPR	20–31
									815.558	814.482	814.876	-0.1943	SWIPAIK	45–51
									691.46	690.382	690.096	0.2862	DPAFLK	80–85
									897.538	896.458	896.469	-0.0108	EADVIHGR	89–96
									2495.36	2494.34	2494.77	-0.2334	IAPFSFGSLLGTQLLLMGWV ESK	126–148
									2510.64	2509.62	2510.05	0.1426	IAPFSFGSLLGTQLLLMGWV ESK + Oxidation (M)	126–148
									1888.92	1887.85	1888.23	-0.1764	TAENFANFTGEQGYPGGK	170–187
									1121.57	1120.55	1120.09	0.1639	DGVYIPDVDK	200–209
15	KPPR_WHEAT	Phosphoribulokinase	Triticum aestivum	45113	5.72	70	0.00063	0.26	657.574	656.48	656.347	0.1328	STFMR + Oxidation (M)	72–76
									1430.01	1428.96	1429.12	-0.1604	RLTSVFGGAAEPPK	77–90
									1785.25	1784.15	1784.08	0.0752	ANDFDLMYEQVKAIK	132–146
									1420.95	1419.89	1419.67	0.2135	KPDFDAFIDPQK	232–243
									1961.3	1960.3	1960.46	-0.1587	LDELIYVESHLSNLSTK	334–350
									1343.88	1342.83	1342.95	-0.1178	FYGEVTQQMLK	351–361
									1359.87	1358.82	1358.73	0.09	FYGEVTQQMLK + Oxidation (M)	351–361
									2173.39	2172.39	2172.34	0.0472	HADFPGSNNGTGLFQTIVGLK	362–382
									1519.09	1518.02	1517.73	0.298	IRDLYEQIIAER	383–394
									1249.85	1248.81	1248.86	-0.0499	DLYEQIIAER	385–394
16	KPPR_WHEAT	Phosphoribulokinase	Triticum aestivum	45113	5.72	97	0.00063	0.45	657.487	656.48	656.423	0.0567	STFMR + Oxidation (M)	72–76
									1430.05	1428.96	1428.69	0.2734	RLTSVFGGAAEPPK	77–90
									2923.44	2922.34	2922.23	0.1089	GGNPDSNTLISDTTTVICLDDYHSLDR	91–117
									1785.24	1784.15	1783.99	0.1673	ANDFDLMYEQVKAIK	132–146
									1719.18	1718.09	1717.82	0.2678	IFVIEGLHPMYDER	174–187
									1735.14	1734.08	1733.84	0.2384	IFVIEGLHPMYDER + Oxidation (M)	174–187
									637.469	636.458	636.202	0.2563	DMAER + Oxidation (M)	213–217
									1472.95	1471.85	1471.75	0.103	DMAERGHSLESIK	213–225
									1488.93	1487.85	1487.6	0.2472	DMAERGHSLESIK + Oxidation (M)	213–225
									1420.92	1419.89	1419.81	0.0756	KPDFDAFIDPQK	232–243
									982.547	981.507	981.306	0.2012	LTCSYPGIK	301–309
									1961.39	1960.3	1960.2	0.1001	LDELIYVESHLSNLSTK	334–350
									1343.88	1342.83	1342.71	0.1191	FYGEVTQQMLK	351–361
									1359.89	1358.82	1358.53	0.2887	FYGEVTQQMLK + Oxidation (M)	351–361
									2173.41	2172.39	2172.15	0.241	HADFPGSNNGTGLFQTIVGLK	362–382
									1519.08	1518.02	1517.95	0.0789	IRDLYEQIIAER	383–394
									1249.89	1248.81	1248.76	0.0515	DLYEQIIAER	385–394
17	BAS1_HORVU	2-Cys peroxiredoxin BAS1	Hordeum vulgare	23284	5.48	40	0.028	0.26	2011.3	2010.29	2009.97	0.0183	APDFAAEAVFDQEFINVK	24–41
									2700.84	2699.84	2699.39	0.0448	INTEILGVSVDSVFSHLAWVQTER	81–104
									1486.08	1485.07	1484.84	0.1373	SFGVLIPDQGIALR	127–140
18	RK16_SACHY	50S ribosomal protein L16	Saccharum hybrid	15517	11.56	52	0.023	0.36	653.497	652.417	652.349	0.0682	QHRGR	12–16
									1619.91	1618.86	1618.94	-0.078	YALQALEPAWITSR	32–45
									1631.97	1630.89	1630.86	0.0346	YALQVLEPAWITAR	32–45
									1555.83	1554.78	1554.75	0.0319	ILYEMSGVSETVAR
									1571.11	1570.06	1570.03	0.1079	ILYEMSGVSETVAR + Oxidation (M)	102–115
									832.575	831.493	831.459	0.0345	AAISIAASK	116–124
19	MATK_CLEFL	Maturase K	Clematis florida	61047	9.55	61	0.027	0.12	646.384	645.377	645.356	0.0213	IDRSR	10–14
									724.452	723.444	723.359	0.086	SMTTLR + Oxidation (M)	125–130
									1596.18	1595.18	1594.86	0.3131	SWIQDAPFLHLLR	169–181
									901.536	900.529	900.478	0.0507	MILFFSK + Oxidation (M)	200–206
									723.444	722.437	722.35	0.087	THFYR	249–253
									634.409	633.402	633.37	0.0324	SILSSK	287–292
									887.521	886.514	886.531	-0.0174	GTPLLMKK	293–300
									666.173	665.166	665.386	-0.2202	KSLYR	427–431
									650.214	649.207	649.391	-0.1844	SFLKR	454–458
									708.426	707.418	707.397	0.0218	LYKER	489–493
19	MATK_CLEFA	Maturase K	Clematis lasiantha	61017	9.55	61	0.027	0.12	646.384	645.377	645.356	0.0213	IDRSR	10–14
									724.452	723.444	723.359	0.086	SMTTLR + Oxidation (M)	125–130
									1596.18	1595.18	1594.86	0.3131	SWIQDAPFLHLLR	169–181
									901.536	900.529	900.478	0.0507	MILFFSK + Oxidation (M)	200–206
									723.444	722.437	722.35	0.087	THFYR	249–253
									634.409	633.402	633.37	0.0324	SILSSK	287–292
									887.521	886.514	886.531	-0.0174	GTPLLMKK	293–300
									666.173	665.166	665.386	-0.2202	KSLYR	427–431
									650.214	649.207	649.391	-0.1844	SFLKR	454–458
									708.426	707.418	707.397	0.0218	LYKER	489–493
19	MATK_CLETE	Maturase K	Clematis terniflora	61089	9.54	61	0.027	0.12	646.384	645.377	645.356	0.0213	IDRSR	10–14
									724.452	723.444	723.359	0.086	SMTTLR + Oxidation (M)	125–130
									1596.18	1595.18	1594.86	0.3131	SWIQDAPFLHLLR	169–181
									901.536	900.529	900.478	0.0507	MILFFSK + Oxidation (M)	200–206
									723.444	722.437	722.35	0.087	THFYR	249–253
									634.409	633.402	633.37	0.0324	SILSSK	287–292
									887.521	886.514	886.531	-0.0174	GTPLLMKK	293–300
									666.173	665.166	665.386	-0.2202	KSLYR	427–431
									650.214	649.207	649.391	-0.1844	SFLKR	454–458
									708.426	707.418	707.397	0.0218	LYKER	489–493
19	MATK_CLEVI	Maturase K	Clematis vitalba	61056	9.58	61	0.027	0.12	646.384	645.377	645.356	0.0213	IDRSR	10–14
									724.452	723.444	723.359	0.086	SMTTLR + Oxidation (M)	125–130
									1596.18	1595.18	1594.86	0.3131	SWIQDAPFLHLLR	169–181
									901.536	900.529	900.478	0.0507	MILFFSK + Oxidation (M)	200–206
									723.444	722.437	722.35	0.087	THFYR	249–253
									634.409	633.402	633.37	0.0324	SILSSK	287–292
									887.521	886.514	886.531	-0.0174	GTPLLMKK	293–300
									666.173	665.166	665.35	-0.1838	KFDTR	365–369
									650.214	649.207	649.391	-0.1844	SFLKR	454–458
									708.426	707.418	707.397	0.0218	LYKER	489–493
19	MATK_CLELI	Maturase K	Clematis ligusticifolia	61031	9.55	61	0.029	0.12	646.384	645.377	645.356	0.0213	IDRSR	10–14
									724.452	723.444	723.359	0.086	SMTTLR + Oxidation (M)	125–130
									1596.18	1595.18	1594.86	0.3131	SWIQDAPFLHLLR	169–181
									901.536	900.529	900.478	0.0507	MILFFSK + Oxidation (M)	200–206
									723.444	722.437	722.35	0.087	THFYR	249–253
									634.409	633.402	633.37	0.0324	SILSSK	287–292
									887.521	886.514	886.531	-0.0174	GTPLLMKK	293–300
									666.173	665.166	665.386	-0.2202	KSLYR	427–431
									650.214	649.207	649.391	-0.1844	SFLKR	454–458
									708.426	707.418	707.397	0.0218	LYKER	489–493
19	MATK_CLELI	Maturase K	Clematis ligusticifolia	61031	9.55	61	0.029	0.12	646.384	645.377	645.356	0.0213	IDRSR	10–14
									724.452	723.444	723.359	0.086	SMTTLR + Oxidation (M)	125–130
									1596.18	1595.18	1594.86	0.3131	SWIQDAPFLHLLR	169–181
									901.536	900.529	900.478	0.0507	MILFFSK + Oxidation (M)	200–206
									723.444	722.437	722.35	0.087	THFYR	249–253
									634.409	633.402	633.37	0.0324	SILSSK	287–292
									887.521	886.514	886.531	-0.0174	GTPLLMKK	293–300
									666.173	665.166	665.386	-0.2202	KSLYR	427–431
									650.214	649.207	649.391	-0.1844	SFLKR	454–458
									708.426	707.418	707.397	0.0218	LYKER	489–493
20	C82C2_ARATH	Cytochrome P450	Arabidopsis thaliana	58964	8.69	63	0.018	0.12	1340.67	1339.61	1339.51	0.1004	MADQYGPAMSLR	62–73
									1355.94	1354.89	1354.79	0.1764	MADQYGPAMSLR + Oxidation (M)	62–73
									2226.06	2224.97	2225.09	-0.1172	HMGYDCAVFGFAPYSAFWR	110–128
									2282.45	2281.36	2281.48	-0.1352	HMGYDCAVFGFAPYSAFWR + CarbaMidoMethyl (C)	110–128
									2167.17	2166.14	2166.03	0.1115	GVANFFHLVGIFTVSDAFPK	220–239
									855.436	854.427	854.383	0.044	WIENHR	266–271
									984.596	983.52	983.581	-0.0616	FLQSFDVK	479–486
23	BAS1_HORVU	2-Cys peroxiredoxin BAS1	Hordeum vulgare	23284	5.48	60	0.021	0.26	1361.72	1360.71	1360.31	0.111	AAAEYDLPLVGNK	11–23
									2700.84	2699.84	2699.39	0.0448	INTEILGVSVDSVFSHLAWVQTER	81–104
									1486.08	1485.07	1484.84	0.0373	SFGVLIPDQGIALR	127–140
24	RK16_CALFG	50S ribosomal protein L16	Calycanthus floridus	15401	11.56	41	0.034	0.3	653.424	652.417	652.524	-0.1068	QHRGR	12–16
									1635.9	1634.85	1634.88	-0.0309	YALQALEPSWITSR	32–45
									656.191	655.135	655.227	-0.0924	QIEAGR + Gln->pyro-Glu (N-terM Q)	46–51
									848.559	847.471	847.546	-0.075	AAISIAACK	116–124
									849.52	848.499	848.378	0.1211	TQFIIAR	129–135
25	SR541_SOLLC	Signal recognition particle 54 kDa protein 1	Solanum lycopersicum	54785	9.19	51	0.029	0.19	1394.82	1393.74	1393.46	0.2856	IVNLEDLAAGHNK	59–71
									1690.82	1689.8	1689.66	0.1422	IPFYGSSYTESDPVK	157–171
									1079.67	1078.58	1078.53	0.0447	IAVDGVETFK	172–181
									1435.69	1434.69	1434.52	0.1723	ENCDLIIVDTSGR	183–195
									1492.08	1491.08	1490.9	0.1238	ENCDLIIVDTSGR + CarbaMidoMethyl (C)	183–195
									2983.56	2982.47	2982.21	0.2594	SPVIFIGTGEHMDEFEVFDV KPFVSR	269–294
									2239.97	2238.89	2238.67	0.225	YMTMMDSMTDEELDSTNPK	376–394
									2255.24	2254.17	2253.94	0.132	YMTMMDSMTDEELDSTNPK + Oxidation (M)	376–394
26	RR3_CITSI	30S ribosomal protein S3	Citrus sinensis	25274	9.95	57	0.018	0.29	1327.61	1326.56	1326.31	0.2497	NYCEGLQEDQK	28–38
									1384	1382.95	1382.7	0.1156	NYCEGLQEDQK + CarbaMidoMethyl (C)	28–38
									989.625	988.542	988.31	0.2325	ISSGVEGIAR	53–62
									1632.99	1631.98	1631.71	0.2635	IDLIQVIIYIGFPK	69–82
									2197.26	2196.18	2196.1	0.0808	ITNPYGHPNILAEFIAGQLK	117–136
									2705.52	2704.47	2704.36	0.1109	ITNPYGHPNILAEFIAGQLKVSFR	117–142
									942.647	941.553	941.463	0.0899	GIQVQIAGR	159–167
Spot: The number of leaf DEP spots on 2-DE map.
Accession No.: The NCBInr, MSDB or SwissProt reference number of the spot
Tmw/Emw: The molecular mass of the predicted protein / the molecular mass of the protein as estimated by its gel migration.
TpI/EpI: The isoelectric point (pI) of the predicted protein / the pI of the protein as estimated by its gel migration.
Score: The score of credible identification in Mascot using MS data.
Expect: p value of identification, and the value that was less that 0.05 was considered to be credible.
Start-End: The start and end position of the identified peptide fragment in the protein sequence.
